# Supplementary material for: Association between Alcohol Consumption and Body Composition in Russian Adults and Patients Treated for Alcohol-Related Disorders: The Know Your Heart Cross-Sectional Study
Source: Int J Environ Res Public Health. 2023 Feb 7;20(4):2905. doi: 10.3390/ijerph20042905 (PMC9957482; doi:10.3390/ijerph20042905)
Supplement: Supplementary file 1 [file ijerph-20-02905-s001.zip]

Archive with 1 entries (1 files):
- ijerph-2163826-supplementary.pdf
